# Supplementary material for: Social network analysis of stakeholder networks from two community-based obesity prevention interventions
Source: PLoS One. 2018 Apr 27;13(4):e0196211. doi: 10.1371/journal.pone.0196211 (PMC5922530; doi:10.1371/journal.pone.0196211)
Supplement: S1 File — (ZIP) [file pone.0196211.s001.zip]

Archive with 2 entries (2 files):
- Network-data-1.csv
- Network-data-2.csv
