# Supplementary material for: Social network analysis of stakeholder networks from two community-based obesity prevention interventions
Source: PLoS One. 2018 Apr 27;13(4):e0196211. doi: 10.1371/journal.pone.0196211 (PMC5922530; doi:10.1371/journal.pone.0196211)
Supplement: S1 File — (ZIP) [file pone.0196211.s001.zip › Network-data-1.csv]

Source	Target	close	influence
101	107	1	0
101	108	0	0
101	111	1	1
101	112	0	0
101	115	0	0
101	118	1	0
101	122	1	0
101	127	1	1
101	132	0	0
101	133	1	1
101	134	1	1
101	138	1	0
101	140	1	1
101	146	1	0
101	150	1	0
107	101	1	0
107	104	1	0
107	111	1	1
107	115	0	0
107	117	0	0
107	118	1	1
107	120	0	0
107	121	0	0
107	122	1	0
107	123	0	0
107	125	1	0
107	127	1	0
107	128	0	0
107	132	0	0
107	133	0	1
107	134	0	1
107	135	0	1
107	136	1	0
107	138	1	0
107	140	0	1
107	146	1	0
107	150	0	0
107	152	1	0
111	101	1	0
111	102	0	0
111	104	1	0
111	106	0	0
111	107	1	1
111	112	0	0
111	113	1	1
111	115	0	0
111	118	1	0
111	119	0	0
111	122	1	0
111	123	1	0
111	128	0	0
111	132	1	0
111	133	1	1
111	134	1	0
111	138	1	0
111	139	0	1
111	140	0	0
111	144	0	0
111	145	0	0
111	149	0	0
111	151	1	0
127	101	1	1
127	105	1	0
127	137	0	0
132	103	0	0
132	107	0	1
132	109	1	0
132	110	1	0
132	111	0	1
132	112	1	0
132	113	1	0
132	115	1	0
132	116	1	0
132	121	0	0
132	122	1	1
132	124	1	0
132	126	1	0
132	127	0	0
132	129	1	0
132	134	1	1
132	136	0	0
132	138	1	1
132	140	0	0
132	141	1	0
132	142	1	0
132	143	1	0
132	148	1	0
132	150	0	0
132	153	1	1
134	107	0	1
134	111	0	1
134	115	1	0
134	132	1	0
134	136	0	0
134	138	0	1
134	140	0	0
138	101	1	1
138	107	1	1
138	111	1	1
138	112	1	0
138	121	0	0
138	122	0	0
138	128	0	1
138	132	1	1
138	133	1	1
138	134	1	1
138	136	0	1
138	140	0	0
140	100	0	0
140	101	1	1
140	102	1	0
140	107	0	0
140	114	0	0
140	115	0	0
140	118	0	1
140	121	0	0
140	127	0	0
140	128	1	0
140	130	0	0
140	131	0	1
140	133	0	0
140	134	0	1
140	136	0	0
140	147	0	0
140	150	1	0
134	103	0	0
