# Supplementary material for: Social network analysis of stakeholder networks from two community-based obesity prevention interventions
Source: PLoS One. 2018 Apr 27;13(4):e0196211. doi: 10.1371/journal.pone.0196211 (PMC5922530; doi:10.1371/journal.pone.0196211)
Supplement: S1 File — (ZIP) [file pone.0196211.s001.zip › Network-data-2.csv]

Source	Target	close	influence
101	133	0	1
101	105	0	1
101	131	0	0
101	125	1	0
101	155	0	0
101	144	0	0
101	151	0	0
101	148	0	0
101	150	0	0
101	128	0	0
101	102	0	0
101	103	1	1
101	104	1	0
101	111	0	0
101	113	0	0
101	114	0	0
101	127	1	0
101	116	1	1
101	117	1	1
101	118	1	0
101	119	1	0
101	120	1	0
101	121	1	1
101	123	1	0
101	122	1	0
101	124	1	0
102	129	1	1
102	121	0	1
102	136	1	0
102	107	1	0
102	103	1	1
102	104	0	0
102	111	0	1
102	113	0	0
102	114	0	0
102	106	0	0
103	101	1	0
103	102	1	0
103	104	1	0
103	105	1	1
103	106	1	1
103	107	1	1
103	108	0	0
103	109	1	0
103	110	0	0
103	111	1	1
103	113	1	1
103	114	1	1
103	115	0	0
103	112	1	1
104	141	0	0
104	105	0	0
104	116	1	1
104	121	1	1
104	107	0	0
104	101	1	0
104	108	0	0
104	103	1	1
104	114	0	0
105	116	1	1
105	121	0	1
105	106	1	1
105	104	0	0
105	103	1	1
105	113	1	0
105	148	1	1
105	132	0	0
105	139	1	0
105	107	0	0
105	108	0	0
105	115	0	0
105	111	0	0
105	114	0	0
105	140	1	1
105	133	1	0
105	126	0	1
105	157	1	0
105	158	1	0
105	159	1	0
105	160	0	0
105	161	0	0
105	162	1	1
105	153	1	0
105	152	1	0
106	121	0	1
106	114	1	1
106	149	1	1
106	110	1	0
106	103	1	1
106	108	1	0
106	116	1	1
106	134	1	0
106	113	1	0
106	156	1	0
106	165	1	0
106	142	0	0
106	135	1	0
106	143	1	0
106	154	1	0
106	102	1	0
106	107	1	0
106	101	0	1
106	109	0	0
106	104	1	1
106	115	0	0
106	105	1	1
106	111	1	0
106	112	1	0
106	130	1	1
106	132	1	0
107	104	1	1
107	116	1	1
107	146	1	0
107	121	0	1
107	106	1	0
107	148	1	0
107	102	0	0
107	109	1	0
107	103	1	1
107	115	0	0
107	110	0	0
107	112	0	0
113	137	1	1
113	103	0	1
113	168	1	0
113	169	1	0
113	154	0	0
113	170	0	0
113	171	0	0
113	172	0	0
113	173	1	0
113	163	1	0
113	174	0	0
113	114	0	0
113	116	0	1
113	175	1	0
113	176	1	0
113	177	1	0
113	178	1	0
113	132	0	0
113	135	0	0
113	179	1	0
113	102	0	0
113	104	0	0
113	105	1	1
113	106	1	1
113	109	0	0
113	111	1	1
113	180	1	0
113	181	1	0
113	182	1	0
113	183	0	0
113	184	0	1
113	185	0	0
113	186	1	0
113	187	0	0
113	188	0	0
113	189	1	1
113	190	0	0
113	191	0	0
113	192	0	0
113	193	0	0
113	194	1	0
113	195	0	0
113	196	0	0
113	197	0	0
113	198	0	0
113	199	0	0
108	121	1	1
108	137	1	0
108	164	0	0
108	154	0	0
108	145	1	0
108	147	1	0
108	146	1	0
108	102	0	0
108	107	0	0
108	103	1	1
108	104	1	0
108	115	1	0
108	111	0	0
108	113	0	0
108	110	0	0
108	106	1	1
108	112	0	0
109	103	1	1
109	121	0	0
109	107	1	0
109	102	1	0
109	105	0	0
109	113	1	0
109	106	0	0
112	121	0	1
112	104	1	1
112	166	1	0
112	167	0	0
112	137	1	1
112	155	0	0
112	102	1	1
112	103	1	1
112	106	1	1
112	107	1	0
112	111	1	1
110	116	0	0
110	103	0	0
110	137	0	0
110	106	1	1
110	138	0	0
110	132	0	1
110	163	1	0
110	115	1	0
110	111	1	0
110	114	0	0
110	143	1	0
111	105	1	1
111	106	1	0
111	113	1	0
111	102	0	0
